# Supplementary material for: Non-Invasive O-Toluidine Monitoring during Regional Anaesthesia with Prilocaine and Detection of Accidental Intravenous Injection in an Animal Model
Source: Metabolites. 2022 May 31;12(6):502. doi: 10.3390/metabo12060502 (PMC9229214; doi:10.3390/metabo12060502)
Supplement: Supplementary file 1 [file metabolites-12-00502-s001.zip]

Archive with 1 entries (1 files):
- metabolites-1697782-supplementary.pdf
